# Supplementary material for: Rapid eye movement-sleep is reduced in patients with acute uncomplicated diverticulitis—an observational study
Source: PeerJ. 2015 Aug 13;3:e1146. doi: 10.7717/peerj.1146 (PMC4540026; doi:10.7717/peerj.1146)
Supplement: Supplemental Information 1 — Some sleep parameters, such as Total Sleep Time, are not included in the Raw dataset, because they are calculated from the raw sleep data. E.g. Total Sleep Time = sum of time spent in all four stages of sleep. [file peerj-03-1146-s001.xlsx]

## Sheet: Sheet1
ID	age	gender (1=male)	BMI	NI_1	NI_2	NI_3	NII_1	NII_2	NII_3	NIII_1	NIII_2	NIII_3	REM_1	REM_2	REM_3
1	74	0	21.8724	46	33.5	42.5	90.5	106	87.5	35.5	37.5	56.5	36.5	0	72.5
2	52	1	26.5832	36	37	39	130.5	141.5	123.5	106	105.5	127	88.5	98.5	131.5
3	50	0	25.3069	54	39	52.5	112.5	147	181	87.5	88.5	77.5	78.5	66	89.5
4	48	0	21.3039	43	49.5	38.5	184.5	146.5	210	80.5	82.5	87	113.5	114.5	109
5	55	0	27.6817	28	54	52.5	76.5	124	140	124.5	129	100	32.5	72.5	67.5
6	52	1	38.7397	19.5	52.5	52	197	197.5	156	77	39.5	83.5	78	84.5	89.5
7	71	0	19.4771	26	11.5	26	137	134.5	151.5	2.5	108	95.5	22	42.5	117.5
8	20	1	27.6134	15	59	20.5	201.5	152	256	68.5	78.5	71	59.5	41	43.5
9	49	1	32.526	31	27	63	187	169	189	129	51.5	50.5	47	73	113.5
10	48	1	28.0102	25	38.5	40	207	145.5	192	94	101	107	99	136.5	110
11	62	0	34.6021	23	30.5	16	210.5	259	165	97.5	48	102	51	51.5	78.5
ID				W_1	W_2	W_3	WASO_1	WASO_2	WASO_3	awake_1	awake_2	awake_3	sleepOn_1	sleepOn_2	sleepOn_3
1				271.5	299	222	217.5	265.5	193	27	33	31	54	33.5	29
2				119	97.5	58.5	70.5	64.5	14	14	13	12	48.5	33	44.5
3				147.5	139.5	79.5	108.5	102.5	49.5	27	22	17	39	37	30
4				58.5	87	35.5	39.5	68.5	28	29	25	26	19	18.5	7.5
5				219.5	100.5	120	176	66.5	60.5	16	33	30	43.5	34	59.5
6				108.5	106	99	85.5	96	84	13	31	28	23	10	15
7				292.5	183.5	89.5	246.5	173.5	74.5	25	11	32	46	10	15
8				135.5	149.5	89	46.5	85.5	28	17	23	20	89	64	61
9				86	159.5	64	77.5	137.5	39.5	29	24	37	8.5	22	24.5
10				55	58.5	31	27	32.5	27	19	23	21	28	26	4
11				98	91	118.5	63.5	72.5	58	19	26	12	34.5	18.5	60.5
ID				IL6_1	IL6_2	IL6_3	ILX_1	ILX_2	ILX_3	TNF_1	TNF_2	TNF_3
1				4.78	5.24	0.19	2.67	6.18	0.39	4.88	10.57	0.69
2				24.86	14.27	0.19	9.01	16.17	0.93	13.82	50.47	0.69
3				1.18	5.94	0.19	0.39	0.39	0.39	1.18	1.68	0.69
4				6.32	2.29	7.73	16.79	11.12	7.89	12.63	9.41	5.99
5				0.75	0.19	0.19	0.39	0.39	0.39	0.69	0.69	0.69
6				22.34	5.4	1.18	0.39	0.39	3.1	1.68	0.69	1.18
7				8.2	1.9	0.19	0.39	0.39	0.39	3.25	2.2	3.79
8				1.77	0.33	0.19	1.37	0.72	0.39	5.44	2.72	1.18
9				103.67	19.6	0.19	6.48	4.27	0.39	2.72	1.68	1.68
10				4.02	0.19	0.19	1.44	0.86	2.09	4.06	2.72	5.44
11				43.84	5.09	0.19	0.39	0.39	0.39	0.69	0.69	1.18
ID				malaise_1	malaise_2	malaise_3	fatigue_pm1	fatigue_pm2	fatigue_pm3	pain_1	pain_2	pain_3	m_pain_1	m_pain_2	m_pain_3
1				4.3	3.2	0.4	2.3	2.3	1.8	5.1	1.5	0.4	6.4	3	0.4
2				7.1	1.9	0.3	6.2	2.1	0	3.4	0.3	0	3	1.9	0
3				6	3	0.8	7.1	2	4.4	2.5	3	0.4	7.5	3.5	0.3
4				6.9	1.3	0.9	5.7	7.5	4.3	5.2	0.4	0.3	5.5	0.1	0.3
5				2	0	0	4.8	6.3	2.8	0.1	0	0	0	0	0
6				2.9	0.9	0.5	8	2.2	6.4	3.7	2.2	0	5	2.9	0
7				3.2	4.7	1.2	5.5	6.1	1.7	1.9	1.1	0.6	2	1.3	0.9
8				0.9	4	0	6.1	4.3	6.9	5	4	0	4	3.8	0
9				6.5	2.4	0.1	8.6	2.7	2.6	6.3	3.6	0	8.3	1.8	0.1
10				6.4	1.1	0.5	7.6	4.9	6.6	7	2.3	0.3	7.9	1.9	0.3
11				3	1.1	0.3	7.7	4.9	0.3	8.8	0	0	9	0.6	0.1
ID				KSS_1	KSS_2	KSS_3	sleepQ_1	sleepQ_2	sleepQ_3
1				3	3	3	4.9	4.6	4
2				8	3	1	7	2.4	2.9
3				7	7	7	2.9	1	2.1
4				7	8	7	7.8	9.6	2.2
5				5	7	4	1.5	0	0
6				7	3	7	8.8	7.1	3.7
7				5	7	5	9.4	4.2	3.7
8				5	4	7	3.7	0.1	0
9				7	5	7	8.9	7.5	3
10				7	4	6	1.5	3.8	0.5
11				3	7	7	8.5	2.1	0.9
